# Supplementary material for: Promoting an active form of learning out-of-class via answering online “study questions” leads to higher than expected exam scores in General Biology
Source: PeerJ. 2015 Oct 8;3:e1322. doi: 10.7717/peerj.1322 (PMC4614910; doi:10.7717/peerj.1322)
Supplement: Table S1 — This table summarizes information on the exam questions from the University of Minnesota Biology Program exam question database for BIOL 1009 that were analyzed as part of this work. “Mean actual score” refers to the percentage of students who correctly answered the indicated question on the indicated exam for the indicated year and course section. “Mean expected score” refers to the percentage of students who correctly answered the indicated question on all exams in which the question was used, excluding exams from one of the seven course sections being analyzed as part of this work (i.e., course sections for which online study questions were available) and from honor’s sections. ”# of other exams on which question was used” refers to the number of times the indicated question has been used on a BIOL 1009 exam at the University of Minnesota, excluding exams from one of the seven course sections being analyzed as part of this work and exams from honor’s sections of BIOL 1009. [file peerj-03-1322-s001.xlsx]

## Sheet: Expected, actual exam scores
Supplemental Table S1. Actual versus expected scores on exam questions from the University of Minnesota Biology Program exam question database. This table summarizes information on the exam questions from the University of Minnesota Biology Program exam question database for BIOL 1009 that were analyzed as part of this work. "Mean actual score" refers to the percentage of students who correctly a…
Year	Course section	Exam	Question ID (UMN Biology Program)	Mean actual score	Mean expected score	# of other exams on which question was used
2012	30	1	0001	78	73.47	24
2012	30	1	0029	81	68.9016	63
2012	30	1	0037	85	70.0643	14
2012	30	1	0060	64	65.4545	22
2012	30	1	0172	57	56.3833	18
2012	30	1	0177	70	52.0524	21
2012	30	1	0204	65	51	53
2012	30	1	0229	86	81	48
2012	30	1	0487	95	76	3
2012	30	1	0496	92	65.0953	43
2012	30	1	0513	87	48.0286	35
2012	30	1	0617	57	54.1797	34
2012	30	1	0640	86	69.6609	56
2012	30	1	1825	74	74.7767	9
2012	30	1	1975	54	58.5714	7
2012	30	1	2003	49	60.8	5
2012	30	1	2110	30	44.7475	4
2012	30	1	2135	72	69	4
2012	30	2	0317	59	59.5079	63
2012	30	2	0349	67	53.6667	9
2012	30	2	0417	77	48.5	18
2012	30	2	0430	77	78.027	37
2012	30	2	0728	78	58.4444	9
2012	30	2	0763	89	78	10
2012	30	2	0765	89	79.3878	49
2012	30	2	0845	63	59.2823	39
2012	30	2	0863	68	66.5	22
2012	30	2	1123	94	75.7778	27
2012	30	2	1141	65	68.1111	27
2012	30	2	1920	58	60.6667	12
2013	1	1	0001	76	73.47	24
2013	1	1	0029	82	68.9016	63
2013	1	1	0037	87	70.0643	14
2013	1	1	0060	60	65.4545	22
2013	1	1	0172	54	56.3833	18
2013	1	1	0177	69	52.0524	21
2013	1	1	0204	65	51	53
2013	1	1	0229	92	81	48
2013	1	1	0487	94	76	3
2013	1	1	0496	89	65.0953	43
2013	1	1	0513	82	48.0286	35
2013	1	1	0617	60	54.1797	34
2013	1	1	0640	89	69.6609	56
2013	1	1	1825	77	74.7767	9
2013	1	1	1975	63	58.5714	7
2013	1	1	2003	46	60.8	5
2013	1	1	2110	36	44.7475	4
2013	1	1	2135	79	69	4
2013	30	1	0001	78	73.47	24
2013	30	1	0029	79	68.9016	63
2013	30	1	0037	88	70.0643	14
2013	30	1	0060	62	65.4545	22
2013	30	1	0172	50	56.3833	18
2013	30	1	0177	69	52.0524	21
2013	30	1	0204	59	51	53
2013	30	1	0229	92	81	48
2013	30	1	0487	93	76	3
2013	30	1	0496	91	65.0953	43
2013	30	1	0513	82	48.0286	35
2013	30	1	0617	61	54.1797	34
2013	30	1	0640	84	69.6609	56
2013	30	1	1825	76	74.7767	9
2013	30	1	1975	64	58.5714	7
2013	30	1	2003	49	60.8	5
2013	30	1	2110	35	44.7475	4
2013	30	1	2135	77	69	4
2013	1	2	0344	52	48	18
2013	1	2	0369	69	58.924	25
2013	1	2	0402	75	74.8571	14
2013	1	2	0437	60	65.8333	12
2013	1	2	0742	76	69.8654	52
2013	1	2	0754	82	82.3571	14
2013	1	2	0817	80	41	37
2013	1	2	0830	40	50.5333	15
2013	1	2	0835	70	67.9608	51
2013	1	2	1126	88	61	4
2013	1	2	1136	64	62.2626	19
2013	1	2	1850	62	60.7143	7
2013	30	2	0344	44	48	18
2013	30	2	0369	68	58.924	25
2013	30	2	0402	70	74.8571	14
2013	30	2	0437	60	65.8333	12
2013	30	2	0742	71	69.8654	52
2013	30	2	0754	77	82.3571	14
2013	30	2	0817	77	41	37
2013	30	2	0830	40	50.5333	15
2013	30	2	0835	68	67.9608	51
2013	30	2	1126	88	61	4
2013	30	2	1136	62	62.2626	19
2013	30	2	1850	60	60.7143	7
2014	1	1	0045	84	68.3636	77
2014	1	1	0064	76	67.325	40
2014	1	1	0078	63	73.25	20
2014	1	1	0100	52	53.2812	32
2014	1	1	0111	53	68.3077	26
2014	1	1	0179	74	66.56	25
2014	1	1	0186	54	44.5588	34
2014	1	1	0215	59	76.1667	12
2014	1	1	0229	87	81	48
2014	1	1	0236	93	71.7097	31
2014	1	1	0488	82	56.5588	34
2014	1	1	0492	76	59.3125	16
2014	1	1	0496	89	65.0953	43
2014	1	1	0513	84	48.0286	35
2014	1	1	0529	81	62.2121	33
2014	1	1	0619	83	66.71	20
2014	1	1	0622	39	44	6
2014	1	1	2116	76	72.6	5
2014	30	1	0045	86	68.3636	77
2014	30	1	0064	66	67.325	40
2014	30	1	0078	56	73.25	20
2014	30	1	0100	45	53.2812	32
2014	30	1	0111	47	68.3077	26
2014	30	1	0179	71	66.56	25
2014	30	1	0186	57	44.5588	34
2014	30	1	0215	63	76.1667	12
2014	30	1	0229	86	81	48
2014	30	1	0236	93	71.7097	31
2014	30	1	0488	83	56.5588	34
2014	30	1	0492	73	59.3125	16
2014	30	1	0496	91	65.0953	43
2014	30	1	0513	81	48.0286	35
2014	30	1	0529	71	62.2121	33
2014	30	1	0619	78	66.71	20
2014	30	1	0622	41	44	6
2014	30	1	2116	72	72.6	5
2014	1	2	0304	66	76.9524	21
2014	1	2	0309	44	56.475	40
2014	1	2	0387	64	66.8	10
2014	1	2	0402	79	74.8571	14
2014	1	2	0728	82	58.4444	9
2014	1	2	0763	87	78	10
2014	1	2	0817	87	41	37
2014	1	2	0845	61	59.2823	39
2014	1	2	0855	71	75.25	32
2014	1	2	1139	82	80.8333	6
2014	30	2	0304	66	76.9524	21
2014	30	2	0309	49	56.475	40
2014	30	2	0387	63	66.8	10
2014	30	2	0402	78	74.8571	14
2014	30	2	0728	80	58.4444	9
2014	30	2	0763	88	78	10
2014	30	2	0817	80	41	37
2014	30	2	0845	60	59.2823	39
2014	30	2	0855	71	75.25	32
2014	30	2	1139	81	80.8333	6
2015	1	1	0002	73	73.0435	46
2015	1	1	0005	65	64.75	8
2015	1	1	0029	83	68.9048	63
2015	1	1	0038	82	62.4	5
2015	1	1	0050	93	67.325	40
2015	1	1	0077	94	82.8462	13
2015	1	1	0079	91	82.4	5
2015	1	1	0086	77	59	24
2015	1	1	0141	65	64.6889	45
2015	1	1	0204	57	51.0038	53
2015	1	1	0239	87	67.8095	63
2015	1	1	0295	94	80.6667	6
2015	1	1	0467	74	67	11
2015	1	1	0512	74	46	3
2015	1	1	0532	95	71.25	24
2015	1	1	0542	78	61.3636	11
2015	1	1	0606	75	62.5714	7
2015	1	1	0607	85	73.7018	57
2015	1	1	0655	63	50.125	8
2015	1	1	1975	68	58.6	7
2015	30	1	0002	71	73.0435	46
2015	30	1	0005	67	64.75	8
2015	30	1	0029	84	68.9048	63
2015	30	1	0038	75	62.4	5
2015	30	1	0050	86	67.325	40
2015	30	1	0077	89	82.8462	13
2015	30	1	0079	85	82.4	5
2015	30	1	0086	81	59	24
2015	30	1	0141	64	64.6889	45
2015	30	1	0204	54	51.0038	53
2015	30	1	0239	86	67.8095	63
2015	30	1	0295	94	80.6667	6
2015	30	1	0467	73	67	11
2015	30	1	0512	68	46	3
2015	30	1	0532	93	71.25	24
2015	30	1	0542	73	61.3636	11
2015	30	1	0606	80	62.5714	7
2015	30	1	0607	80	73.7018	57
2015	30	1	0655	62	50.125	8
2015	30	1	1975	64	58.6	7
2015	1	2	0310	69	75.5	32
2015	1	2	0346	52	56.4412	34
2015	1	2	0400	64	55.2581	31
2015	1	2	0731	85	57.625	8
2015	1	2	0745	89	80.6154	39
2015	1	2	0801	64	65.5	8
2015	1	2	0811	73	70.6842	19
2015	1	2	0870	62	69.918	61
2015	1	2	1140	48	52.0799	25
2015	1	2	1917	82	70.3333	3
2015	30	2	0310	65	75.5	32
2015	30	2	0346	45	56.4412	34
2015	30	2	0400	57	55.2581	31
2015	30	2	0731	84	57.625	8
2015	30	2	0745	88	80.6154	39
2015	30	2	0801	62	65.5	8
2015	30	2	0811	75	70.6842	19
2015	30	2	0870	58	69.918	61
2015	30	2	1140	53	52.0799	25
2015	30	2	1917	82	70.3333	3
