# Supplementary material for: Promoting an active form of learning out-of-class via answering online “study questions” leads to higher than expected exam scores in General Biology
Source: PeerJ. 2015 Oct 8;3:e1322. doi: 10.7717/peerj.1322 (PMC4614910; doi:10.7717/peerj.1322)
Supplement: Table S4 — In 2012 through 2014, questions for exam 2 were drawn from three sources. 13–15 questions were chosen by the author from the online study questions, 11–13 questions that covered the same course material covered by the online study questions were chosen by the author from questions in the exam question database maintained by the Biology Program at the University of Minnesota (=“Questions on same material”) and 13–16 questions were chosen by another faculty member and covered material taught by that faculty member that was not covered by the online study questions (=“Questions on other material”). The number of questions answered by each student in preparation for exam 2 and the scores obtained by that student on the three groups of exam 2 questions and exam 2 overall are indicated. [file peerj-03-1322-s004.xlsx]

## Sheet: Questions answer vs exam2 score
Supplemental Table S4. Number of questions answered versus scores on different groups of exam 2 questions. In 2012 through 2014, questions for exam 2 were drawn from three sources. 13 to 15 questions were chosen by the author from the online study questions. 11 to 13 questions that covered the same course material covered by the online study questions were chosen by the author from questions in t…
Year	Course section	# of study + quiz questions answered	Score on exam 2 study questions	Score on exam 2 questions on same material	Score on exam 2 questions on other material	Overall exam 2 score
2012	30	0	46.6667	25	23.0769	32.5
2012	30	0	33.3333	50	30.7692	37.5
2012	30	0	40	58.3333	46.1538	47.5
2012	30	0	53.3333	91.6667	61.5385	67.5
2012	30	0	53.3333	83.3333	69.2308	67.5
2012	30	42	40	50	23.0769	37.5
2012	30	48	40	33.3333	23.0769	32.5
2012	30	48	40	25	30.7692	32.5
2012	30	48	40	58.3333	38.4615	45
2012	30	48	46.6667	66.6667	46.1538	52.5
2012	30	66	20	33.3333	38.4615	30
2012	30	66	80	66.6667	46.1538	65
2012	30	72	53.3333	33.3333	23.0769	37.5
2012	30	72	46.6667	66.6667	38.4615	50
2012	30	72	60	66.6667	38.4615	55
2012	30	72	66.6667	75	38.4615	60
2012	30	74	33.3333	33.3333	38.4615	35
2012	30	75	40	58.3333	23.0769	40
2012	30	82	26.6667	25	30.7692	27.5
2012	30	92	53.3333	41.6667	30.7692	42.5
2012	30	92	46.6667	66.6667	53.8462	55
2012	30	92	60	66.6667	69.2308	65
2012	30	96	60	58.3333	69.2308	62.5
2012	30	99	80	50	76.9231	70
2012	30	109	53.3333	58.3333	46.1538	52.5
2012	30	114	26.6667	66.6667	23.0769	37.5
2012	30	120	60	75	61.5385	65
2012	30	121	53.3333	50	30.7692	45
2012	30	126	60	91.6667	69.2308	72.5
2012	30	130	53.3333	58.3333	30.7692	47.5
2012	30	130	80	66.6667	15.3846	55
2012	30	139	73.3333	91.6667	38.4615	67.5
2012	30	142	73.3333	66.6667	76.9231	72.5
2012	30	143	46.6667	50	61.5385	52.5
2012	30	150	73.3333	75	61.5385	70
2012	30	152	46.6667	66.6667	23.0769	45
2012	30	152	93.3333	100	69.2308	87.5
2012	30	156	73.3333	66.6667	38.4615	60
2012	30	158	66.6667	83.3333	61.5385	70
2012	30	160	73.3333	58.3333	46.1538	60
2012	30	162	60	66.6667	23.0769	50
2012	30	165	60	50	38.4615	50
2012	30	165	86.6667	83.3333	53.8462	75
2012	30	168	46.6667	83.3333	30.7692	52.5
2012	30	170	93.3333	83.3333	76.9231	85
2012	30	171	60	83.3333	69.2308	70
2012	30	174	60	83.3333	23.0769	55
2012	30	175	93.3333	83.3333	46.1538	75
2012	30	184	80	50	23.0769	52.5
2012	30	190	53.3333	41.6667	23.0769	40
2012	30	190	40	66.6667	30.7692	45
2012	30	190	66.6667	66.6667	53.8462	62.5
2012	30	196	46.6667	33.3333	46.1538	42.5
2012	30	196	73.3333	75	53.8462	67.5
2012	30	200	66.6667	91.6667	53.8462	70
2012	30	204	73.3333	75	61.5385	70
2012	30	212	73.3333	75	30.7692	60
2012	30	216	93.3333	83.3333	46.1538	75
2012	30	224	100	100	53.8462	85
2012	30	227	60	75	46.1538	60
2012	30	228	60	41.6667	30.7692	45
2012	30	232	66.6667	83.3333	15.3846	55
2012	30	234	73.3333	83.3333	38.4615	65
2012	30	240	100	83.3333	61.5385	82.5
2012	30	242	33.3333	58.3333	38.4615	42.5
2012	30	245	60	75	23.0769	52.5
2012	30	246	73.3333	75	30.7692	60
2012	30	250	60	41.6667	30.7692	45
2012	30	250	66.6667	66.6667	30.7692	55
2012	30	251	93.3333	91.6667	61.5385	82.5
2012	30	252	66.6667	41.6667	30.7692	47.5
2012	30	256	73.3333	100	76.9231	82.5
2012	30	261	73.3333	75	23.0769	57.5
2012	30	264	33.3333	75	30.7692	45
2012	30	264	53.3333	75	30.7692	52.5
2012	30	273	100	100	76.9231	92.5
2012	30	278	46.6667	66.6667	38.4615	50
2012	30	278	100	100	76.9231	92.5
2012	30	280	80	91.6667	53.8462	75
2012	30	282	60	66.6667	38.4615	55
2012	30	282	86.6667	91.6667	76.9231	85
2012	30	286	53.3333	41.6667	38.4615	45
2012	30	288	53.3333	75	53.8462	60
2012	30	290	53.3333	58.3333	46.1538	52.5
2012	30	295	46.6667	25	53.8462	42.5
2012	30	296	73.3333	66.6667	76.9231	72.5
2012	30	297	60	41.6667	38.4615	47.5
2012	30	298	66.6667	75	30.7692	57.5
2012	30	302	60	75	46.1538	60
2012	30	306	53.3333	58.3333	30.7692	47.5
2012	30	310	66.6667	58.3333	46.1538	57.5
2012	30	318	40	41.6667	23.0769	35
2012	30	323	73.3333	100	46.1538	72.5
2012	30	328	53.3333	58.3333	53.8462	55
2012	30	328	60	91.6667	84.6154	77.5
2012	30	333	53.3333	66.6667	46.1538	55
2012	30	335	53.3333	33.3333	46.1538	45
2012	30	335	73.3333	66.6667	38.4615	60
2012	30	338	60	83.3333	61.5385	67.5
2012	30	342	80	91.6667	30.7692	67.5
2012	30	346	60	91.6667	23.0769	57.5
2012	30	350	60	58.3333	46.1538	55
2012	30	351	80	50	15.3846	50
2012	30	352	13.3333	41.6667	46.1538	32.5
2012	30	352	86.6667	83.3333	38.4615	70
2012	30	353	53.3333	75	46.1538	57.5
2012	30	354	73.3333	66.6667	61.5385	67.5
2012	30	357	53.3333	75	53.8462	60
2012	30	362	80	75	38.4615	65
2012	30	363	93.3333	91.6667	76.9231	87.5
2012	30	368	86.6667	83.3333	30.7692	67.5
2012	30	369	66.6667	83.3333	53.8462	67.5
2012	30	369	80	66.6667	69.2308	72.5
2012	30	370	53.3333	41.6667	30.7692	42.5
2012	30	376	66.6667	66.6667	46.1538	60
2012	30	383	86.6667	83.3333	30.7692	67.5
2012	30	384	60	75	46.1538	60
2012	30	384	93.3333	83.3333	46.1538	75
2012	30	387	60	83.3333	46.1538	62.5
2012	30	389	66.6667	75	46.1538	62.5
2012	30	392	60	91.6667	38.4615	62.5
2012	30	393	100	91.6667	92.3077	95
2012	30	394	53.3333	58.3333	38.4615	50
2012	30	395	66.6667	91.6667	23.0769	60
2012	30	396	66.6667	58.3333	46.1538	57.5
2012	30	396	93.3333	66.6667	46.1538	70
2012	30	397	93.3333	100	69.2308	87.5
2012	30	398	80	58.3333	23.0769	55
2012	30	404	60	41.6667	61.5385	55
2012	30	410	60	75	69.2308	67.5
2012	30	412	73.3333	83.3333	69.2308	75
2012	30	415	73.3333	91.6667	69.2308	77.5
2012	30	420	66.6667	58.3333	61.5385	62.5
2012	30	424	66.6667	75	69.2308	70
2012	30	429	80	58.3333	38.4615	60
2012	30	434	100	91.6667	69.2308	87.5
2012	30	435	66.6667	66.6667	23.0769	52.5
2012	30	440	86.6667	91.6667	53.8462	77.5
2012	30	441	60	41.6667	30.7692	45
2012	30	442	80	41.6667	53.8462	60
2012	30	442	86.6667	91.6667	53.8462	77.5
2012	30	444	60	75	30.7692	55
2012	30	444	86.6667	50	46.1538	62.5
2012	30	451	66.6667	75	46.1538	62.5
2012	30	454	60	75	38.4615	57.5
2012	30	466	53.3333	66.6667	30.7692	50
2012	30	467	93.3333	91.6667	69.2308	85
2012	30	468	80	75	61.5385	72.5
2012	30	476	86.6667	91.6667	15.3846	65
2012	30	482	60	50	53.8462	55
2012	30	486	66.6667	83.3333	69.2308	72.5
2012	30	500	86.6667	66.6667	38.4615	65
2012	30	501	93.3333	100	61.5385	85
2012	30	506	100	91.6667	69.2308	87.5
2012	30	508	60	50	38.4615	50
2012	30	508	80	66.6667	53.8462	67.5
2012	30	512	100	100	61.5385	87.5
2012	30	515	53.3333	50	23.0769	42.5
2012	30	515	100	83.3333	92.3077	92.5
2012	30	516	73.3333	58.3333	23.0769	52.5
2012	30	526	66.6667	75	15.3846	52.5
2012	30	530	93.3333	100	61.5385	85
2012	30	538	73.3333	75	46.1538	65
2012	30	539	86.6667	75	61.5385	75
2012	30	540	93.3333	83.3333	38.4615	72.5
2012	30	543	66.6667	50	30.7692	50
2012	30	543	80	75	38.4615	65
2012	30	545	86.6667	66.6667	30.7692	62.5
2012	30	546	53.3333	83.3333	53.8462	62.5
2012	30	547	60	66.6667	46.1538	57.5
2012	30	556	66.6667	66.6667	30.7692	55
2012	30	558	66.6667	33.3333	38.4615	47.5
2012	30	560	66.6667	50	30.7692	50
2012	30	560	86.6667	91.6667	61.5385	80
2012	30	564	80	75	53.8462	70
2012	30	567	86.6667	100	53.8462	80
2012	30	568	80	83.3333	15.3846	60
2012	30	570	93.3333	75	92.3077	87.5
2012	30	575	73.3333	100	38.4615	70
2012	30	582	100	100	53.8462	85
2012	30	590	100	100	69.2308	90
2012	30	593	100	83.3333	61.5385	82.5
2012	30	594	80	66.6667	38.4615	62.5
2012	30	596	60	58.3333	46.1538	55
2012	30	603	60	66.6667	46.1538	57.5
2012	30	606	60	50	30.7692	47.5
2012	30	606	93.3333	100	69.2308	87.5
2012	30	610	80	83.3333	61.5385	75
2012	30	611	100	91.6667	69.2308	87.5
2012	30	629	80	58.3333	23.0769	55
2012	30	635	80	83.3333	23.0769	62.5
2012	30	648	80	83.3333	38.4615	67.5
2012	30	650	86.6667	75	30.7692	65
2012	30	655	100	100	92.3077	97.5
2012	30	658	100	83.3333	53.8462	80
2012	30	659	73.3333	83.3333	23.0769	60
2012	30	665	80	91.6667	92.3077	87.5
2012	30	676	73.3333	75	30.7692	60
2012	30	680	73.3333	83.3333	30.7692	62.5
2012	30	688	93.3333	100	61.5385	85
2012	30	695	100	100	92.3077	97.5
2012	30	697	53.3333	75	38.4615	55
2012	30	700	93.3333	66.6667	38.4615	67.5
2012	30	707	86.6667	83.3333	92.3077	87.5
2012	30	722	73.3333	83.3333	30.7692	62.5
2012	30	724	86.6667	83.3333	53.8462	75
2012	30	725	46.6667	75	30.7692	50
2012	30	728	73.3333	75	38.4615	62.5
2012	30	734	80	91.6667	38.4615	70
2012	30	737	80	75	30.7692	62.5
2012	30	748	93.3333	100	46.1538	80
2012	30	753	86.6667	100	46.1538	77.5
2012	30	760	86.6667	75	53.8462	72.5
2012	30	784	73.3333	91.6667	69.2308	77.5
2012	30	790	86.6667	83.3333	61.5385	77.5
2012	30	793	73.3333	58.3333	30.7692	55
2012	30	797	93.3333	91.6667	46.1538	77.5
2012	30	815	93.3333	91.6667	92.3077	92.5
2012	30	818	80	83.3333	30.7692	65
2012	30	820	86.6667	91.6667	69.2308	82.5
2012	30	828	53.3333	66.6667	46.1538	55
2012	30	832	66.6667	75	53.8462	65
2012	30	841	53.3333	41.6667	38.4615	45
2012	30	843	73.3333	83.3333	30.7692	62.5
2012	30	844	53.3333	50	23.0769	42.5
2012	30	844	66.6667	66.6667	30.7692	55
2012	30	848	60	58.3333	15.3846	45
2012	30	852	73.3333	66.6667	46.1538	62.5
2012	30	866	93.3333	100	53.8462	82.5
2012	30	867	93.3333	91.6667	84.6154	90
2012	30	870	93.3333	100	69.2308	87.5
2012	30	908	100	100	53.8462	85
2012	30	914	93.3333	100	61.5385	85
2012	30	915	73.3333	75	38.4615	62.5
2012	30	919	53.3333	66.6667	38.4615	52.5
2012	30	925	86.6667	50	15.3846	52.5
2012	30	944	73.3333	83.3333	53.8462	70
2012	30	949	86.6667	100	69.2308	85
2012	30	967	86.6667	66.6667	38.4615	65
2012	30	975	60	66.6667	46.1538	57.5
2012	30	1006	93.3333	83.3333	61.5385	80
2012	30	1010	66.6667	83.3333	30.7692	60
2012	30	1065	93.3333	91.6667	100	95
2012	30	1072	93.3333	91.6667	76.9231	87.5
2012	30	1104	100	83.3333	76.9231	87.5
2012	30	1125	80	83.3333	53.8462	72.5
2012	30	1140	73.3333	58.3333	46.1538	60
2012	30	1140	93.3333	91.6667	76.9231	87.5
2012	30	1149	93.3333	91.6667	38.4615	75
2012	30	1150	86.6667	75	84.6154	82.5
2012	30	1158	40	41.6667	30.7692	37.5
2012	30	1167	93.3333	58.3333	38.4615	65
2012	30	1192	53.3333	91.6667	61.5385	67.5
2012	30	1207	86.6667	58.3333	38.4615	62.5
2012	30	1227	60	83.3333	46.1538	62.5
2012	30	1284	73.3333	58.3333	38.4615	57.5
2012	30	1292	93.3333	100	84.6154	92.5
2012	30	1299	86.6667	75	23.0769	62.5
2012	30	1301	100	100	69.2308	90
2012	30	1308	93.3333	100	61.5385	85
2012	30	1323	66.6667	50	46.1538	55
2012	30	1343	86.6667	83.3333	46.1538	72.5
2012	30	1349	66.6667	75	38.4615	60
2012	30	1390	73.3333	66.6667	46.1538	62.5
2012	30	1425	73.3333	25	30.7692	45
2012	30	1430	100	91.6667	76.9231	90
2012	30	1468	80	66.6667	53.8462	67.5
2012	30	1469	93.3333	100	76.9231	90
2012	30	1485	80	91.6667	46.1538	72.5
2012	30	1497	100	100	84.6154	95
2012	30	1517	86.6667	100	69.2308	85
2012	30	1546	100	83.3333	76.9231	87.5
2012	30	1578	73.3333	83.3333	61.5385	72.5
2012	30	1597	93.3333	75	46.1538	72.5
2012	30	1673	80	91.6667	61.5385	77.5
2012	30	1759	80	83.3333	61.5385	75
2012	30	1772	60	75	38.4615	57.5
2012	30	1784	93.3333	83.3333	38.4615	72.5
2012	30	2042	93.3333	66.6667	69.2308	77.5
2012	30	2083	100	91.6667	53.8462	82.5
2012	30	3170	80	91.6667	46.1538	72.5
2012	30	6351	86.6667	75	30.7692	65
2013	1	0	42.8571	38.4615	46.1538	42.5
2013	1	0	71.4286	69.2308	84.6154	75
2013	1	36	92.8571	76.9231	38.4615	70
2013	1	42	50	69.2308	53.8462	57.5
2013	1	48	42.8571	46.1538	38.4615	42.5
2013	1	48	64.2857	61.5385	53.8462	60
2013	1	64	64.2857	61.5385	61.5385	62.5
2013	1	72	42.8571	30.7692	61.5385	45
2013	1	72	71.4286	46.1538	61.5385	60
2013	1	72	71.4286	61.5385	76.9231	70
2013	1	72	85.7143	84.6154	69.2308	80
2013	1	72	92.8571	100	69.2308	87.5
2013	1	78	57.1429	53.8462	69.2308	60
2013	1	84	78.5714	53.8462	38.4615	57.5
2013	1	91	57.1429	53.8462	69.2308	60
2013	1	92	100	61.5385	53.8462	72.5
2013	1	93	57.1429	92.3077	38.4615	62.5
2013	1	96	71.4286	61.5385	61.5385	65
2013	1	96	92.8571	76.9231	46.1538	72.5
2013	1	102	71.4286	76.9231	69.2308	72.5
2013	1	106	64.2857	46.1538	53.8462	55
2013	1	112	57.1429	46.1538	23.0769	42.5
2013	1	120	35.7143	38.4615	61.5385	45
2013	1	121	71.4286	61.5385	61.5385	65
2013	1	126	50	38.4615	84.6154	57.5
2013	1	132	57.1429	30.7692	46.1538	45
2013	1	132	64.2857	53.8462	61.5385	60
2013	1	138	71.4286	46.1538	46.1538	55
2013	1	138	78.5714	84.6154	84.6154	82.5
2013	1	140	71.4286	53.8462	38.4615	55
2013	1	146	35.7143	46.1538	38.4615	40
2013	1	148	64.2857	53.8462	46.1538	55
2013	1	148	78.5714	92.3077	69.2308	80
2013	1	150	71.4286	61.5385	69.2308	67.5
2013	1	152	35.7143	53.8462	30.7692	40
2013	1	158	78.5714	100	92.3077	90
2013	1	161	42.8571	84.6154	69.2308	65
2013	1	166	71.4286	61.5385	46.1538	60
2013	1	168	50	61.5385	23.0769	45
2013	1	168	64.2857	46.1538	30.7692	47.5
2013	1	170	71.4286	69.2308	23.0769	55
2013	1	174	78.5714	84.6154	46.1538	70
2013	1	178	85.7143	92.3077	76.9231	85
2013	1	184	50	61.5385	38.4615	50
2013	1	184	92.8571	100	84.6154	92.5
2013	1	192	42.8571	61.5385	23.0769	42.5
2013	1	194	78.5714	84.6154	69.2308	77.5
2013	1	196	42.8571	61.5385	53.8462	52.5
2013	1	202	64.2857	46.1538	69.2308	60
2013	1	213	35.7143	46.1538	69.2308	50
2013	1	216	28.5714	38.4615	23.0769	30
2013	1	220	42.8571	30.7692	23.0769	32.5
2013	1	220	57.1429	30.7692	23.0769	37.5
2013	1	226	14.2857	38.4615	23.0769	25
2013	1	228	64.2857	69.2308	61.5385	65
2013	1	232	85.7143	76.9231	69.2308	77.5
2013	1	232	100	92.3077	92.3077	95
2013	1	234	57.1429	61.5385	46.1538	55
2013	1	237	71.4286	53.8462	38.4615	55
2013	1	237	92.8571	92.3077	69.2308	85
2013	1	238	42.8571	23.0769	38.4615	35
2013	1	238	78.5714	30.7692	61.5385	57.5
2013	1	240	42.8571	61.5385	38.4615	47.5
2013	1	250	78.5714	61.5385	46.1538	62.5
2013	1	250	78.5714	61.5385	61.5385	67.5
2013	1	260	57.1429	46.1538	61.5385	55
2013	1	263	92.8571	76.9231	76.9231	82.5
2013	1	264	92.8571	92.3077	76.9231	87.5
2013	1	265	50	30.7692	69.2308	50
2013	1	270	35.7143	61.5385	53.8462	50
2013	1	270	85.7143	76.9231	69.2308	77.5
2013	1	270	78.5714	69.2308	92.3077	80
2013	1	282	57.1429	23.0769	53.8462	45
2013	1	283	35.7143	30.7692	46.1538	37.5
2013	1	284	57.1429	61.5385	61.5385	60
2013	1	286	57.1429	76.9231	53.8462	62.5
2013	1	286	78.5714	76.9231	46.1538	67.5
2013	1	290	78.5714	46.1538	30.7692	52.5
2013	1	296	71.4286	84.6154	69.2308	75
2013	1	308	71.4286	92.3077	46.1538	70
2013	1	308	85.7143	69.2308	76.9231	77.5
2013	1	310	57.1429	23.0769	38.4615	40
2013	1	311	57.1429	38.4615	38.4615	45
2013	1	312	71.4286	61.5385	53.8462	62.5
2013	1	316	42.8571	15.3846	53.8462	37.5
2013	1	316	42.8571	76.9231	46.1538	55
2013	1	318	92.8571	100	84.6154	92.5
2013	1	319	71.4286	92.3077	46.1538	70
2013	1	334	92.8571	76.9231	84.6154	85
2013	1	341	50	69.2308	53.8462	57.5
2013	1	342	71.4286	69.2308	61.5385	67.5
2013	1	344	100	100	69.2308	90
2013	1	345	71.4286	69.2308	69.2308	70
2013	1	346	64.2857	84.6154	61.5385	70
2013	1	350	42.8571	46.1538	46.1538	45
2013	1	352	92.8571	84.6154	53.8462	77.5
2013	1	354	64.2857	69.2308	30.7692	55
2013	1	355	78.5714	84.6154	53.8462	72.5
2013	1	360	85.7143	84.6154	38.4615	70
2013	1	360	92.8571	69.2308	53.8462	72.5
2013	1	362	28.5714	38.4615	46.1538	37.5
2013	1	364	85.7143	84.6154	53.8462	75
2013	1	364	85.7143	76.9231	76.9231	80
2013	1	366	78.5714	69.2308	53.8462	67.5
2013	1	367	57.1429	53.8462	53.8462	55
2013	1	369	71.4286	61.5385	61.5385	65
2013	1	370	85.7143	92.3077	84.6154	87.5
2013	1	374	78.5714	61.5385	84.6154	75
2013	1	380	85.7143	69.2308	61.5385	72.5
2013	1	381	71.4286	53.8462	38.4615	55
2013	1	384	71.4286	69.2308	84.6154	75
2013	1	388	78.5714	69.2308	23.0769	57.5
2013	1	388	85.7143	84.6154	69.2308	80
2013	1	395	78.5714	61.5385	76.9231	72.5
2013	1	396	57.1429	38.4615	46.1538	47.5
2013	1	396	92.8571	69.2308	61.5385	75
2013	1	398	100	100	61.5385	87.5
2013	1	400	85.7143	84.6154	38.4615	70
2013	1	404	78.5714	46.1538	46.1538	57.5
2013	1	405	28.5714	38.4615	46.1538	37.5
2013	1	409	64.2857	69.2308	38.4615	57.5
2013	1	409	85.7143	76.9231	38.4615	67.5
2013	1	409	92.8571	76.9231	76.9231	82.5
2013	1	414	64.2857	61.5385	38.4615	55
2013	1	423	92.8571	76.9231	38.4615	70
2013	1	424	78.5714	69.2308	53.8462	67.5
2013	1	424	78.5714	69.2308	53.8462	67.5
2013	1	426	85.7143	46.1538	46.1538	60
2013	1	426	100	92.3077	76.9231	90
2013	1	432	71.4286	46.1538	61.5385	60
2013	1	434	57.1429	53.8462	61.5385	57.5
2013	1	435	85.7143	38.4615	61.5385	62.5
2013	1	439	85.7143	76.9231	53.8462	72.5
2013	1	442	57.1429	53.8462	46.1538	52.5
2013	1	442	85.7143	76.9231	30.7692	65
2013	1	447	92.8571	53.8462	30.7692	60
2013	1	448	92.8571	76.9231	84.6154	85
2013	1	452	92.8571	84.6154	46.1538	75
2013	1	454	71.4286	30.7692	61.5385	55
2013	1	457	57.1429	53.8462	46.1538	52.5
2013	1	458	85.7143	61.5385	69.2308	72.5
2013	1	461	64.2857	69.2308	38.4615	57.5
2013	1	467	64.2857	61.5385	61.5385	62.5
2013	1	478	85.7143	69.2308	53.8462	70
2013	1	481	100	92.3077	61.5385	85
2013	1	485	71.4286	53.8462	53.8462	60
2013	1	486	71.4286	53.8462	76.9231	67.5
2013	1	488	57.1429	53.8462	84.6154	65
2013	1	492	78.5714	69.2308	69.2308	72.5
2013	1	496	42.8571	30.7692	46.1538	40
2013	1	496	92.8571	84.6154	61.5385	80
2013	1	498	92.8571	61.5385	76.9231	77.5
2013	1	502	85.7143	61.5385	61.5385	70
2013	1	506	71.4286	69.2308	53.8462	65
2013	1	507	71.4286	61.5385	38.4615	57.5
2013	1	512	100	84.6154	76.9231	87.5
2013	1	513	78.5714	84.6154	53.8462	72.5
2013	1	520	85.7143	38.4615	38.4615	55
2013	1	520	78.5714	53.8462	69.2308	67.5
2013	1	528	100	61.5385	69.2308	77.5
2013	1	530	64.2857	69.2308	61.5385	65
2013	1	538	92.8571	38.4615	30.7692	55
2013	1	544	100	92.3077	92.3077	95
2013	1	545	78.5714	92.3077	69.2308	80
2013	1	547	57.1429	46.1538	30.7692	45
2013	1	550	78.5714	69.2308	84.6154	77.5
2013	1	554	92.8571	84.6154	84.6154	87.5
2013	1	559	92.8571	76.9231	61.5385	77.5
2013	1	564	64.2857	61.5385	46.1538	57.5
2013	1	567	57.1429	61.5385	69.2308	62.5
2013	1	589	71.4286	84.6154	53.8462	70
2013	1	590	92.8571	76.9231	61.5385	77.5
2013	1	596	50	61.5385	30.7692	47.5
2013	1	596	92.8571	69.2308	69.2308	77.5
2013	1	600	71.4286	61.5385	61.5385	65
2013	1	601	92.8571	92.3077	92.3077	92.5
2013	1	608	71.4286	46.1538	46.1538	55
2013	1	608	78.5714	84.6154	61.5385	75
2013	1	609	92.8571	76.9231	38.4615	70
2013	1	611	92.8571	92.3077	61.5385	82.5
2013	1	613	92.8571	76.9231	53.8462	75
2013	1	616	64.2857	61.5385	61.5385	62.5
2013	1	619	78.5714	53.8462	53.8462	62.5
2013	1	623	100	76.9231	84.6154	87.5
2013	1	628	71.4286	53.8462	38.4615	55
2013	1	631	78.5714	53.8462	46.1538	60
2013	1	636	85.7143	61.5385	76.9231	75
2013	1	637	64.2857	61.5385	38.4615	55
2013	1	639	85.7143	84.6154	61.5385	77.5
2013	1	644	85.7143	53.8462	69.2308	70
2013	1	645	85.7143	69.2308	76.9231	77.5
2013	1	647	78.5714	100	53.8462	77.5
2013	1	659	92.8571	100	92.3077	95
2013	1	660	71.4286	46.1538	46.1538	55
2013	1	669	71.4286	46.1538	46.1538	55
2013	1	670	78.5714	61.5385	53.8462	65
2013	1	676	78.5714	84.6154	76.9231	80
2013	1	678	92.8571	84.6154	84.6154	87.5
2013	1	686	78.5714	76.9231	61.5385	72.5
2013	1	689	100	92.3077	84.6154	92.5
2013	1	696	85.7143	69.2308	69.2308	75
2013	1	702	64.2857	69.2308	23.0769	52.5
2013	1	709	71.4286	69.2308	69.2308	70
2013	1	711	92.8571	84.6154	53.8462	77.5
2013	1	715	92.8571	76.9231	46.1538	72.5
2013	1	719	100	100	69.2308	90
2013	1	720	78.5714	61.5385	53.8462	65
2013	1	724	85.7143	53.8462	61.5385	67.5
2013	1	726	64.2857	84.6154	69.2308	72.5
2013	1	728	85.7143	92.3077	69.2308	82.5
2013	1	730	78.5714	84.6154	100	87.5
2013	1	741	100	92.3077	61.5385	85
2013	1	742	92.8571	84.6154	76.9231	85
2013	1	754	64.2857	53.8462	53.8462	57.5
2013	1	755	92.8571	38.4615	61.5385	65
2013	1	756	100	84.6154	92.3077	92.5
2013	1	762	100	69.2308	61.5385	77.5
2013	1	766	85.7143	53.8462	69.2308	70
2013	1	775	100	84.6154	69.2308	85
2013	1	782	71.4286	76.9231	38.4615	62.5
2013	1	784	78.5714	69.2308	84.6154	77.5
2013	1	789	85.7143	53.8462	61.5385	67.5
2013	1	798	71.4286	15.3846	23.0769	37.5
2013	1	803	78.5714	84.6154	53.8462	72.5
2013	1	817	92.8571	92.3077	84.6154	90
2013	1	818	85.7143	46.1538	38.4615	57.5
2013	1	818	85.7143	69.2308	61.5385	72.5
2013	1	820	92.8571	76.9231	61.5385	77.5
2013	1	822	85.7143	92.3077	61.5385	80
2013	1	824	92.8571	69.2308	69.2308	77.5
2013	1	834	78.5714	46.1538	69.2308	65
2013	1	836	100	100	84.6154	95
2013	1	838	64.2857	76.9231	46.1538	62.5
2013	1	854	92.8571	84.6154	76.9231	85
2013	1	883	92.8571	69.2308	46.1538	70
2013	1	890	100	84.6154	92.3077	92.5
2013	1	893	71.4286	69.2308	30.7692	57.5
2013	1	900	92.8571	69.2308	69.2308	77.5
2013	1	903	64.2857	84.6154	46.1538	65
2013	1	905	64.2857	53.8462	46.1538	55
2013	1	914	92.8571	69.2308	69.2308	77.5
2013	1	915	92.8571	84.6154	84.6154	87.5
2013	1	936	85.7143	84.6154	69.2308	80
2013	1	940	78.5714	53.8462	69.2308	67.5
2013	1	948	92.8571	61.5385	53.8462	70
2013	1	953	78.5714	84.6154	69.2308	77.5
2013	1	972	85.7143	61.5385	61.5385	70
2013	1	972	85.7143	92.3077	69.2308	82.5
2013	1	984	57.1429	53.8462	46.1538	52.5
2013	1	1006	64.2857	53.8462	61.5385	60
2013	1	1009	85.7143	100	69.2308	85
2013	1	1016	92.8571	69.2308	53.8462	72.5
2013	1	1027	92.8571	92.3077	61.5385	82.5
2013	1	1030	92.8571	92.3077	84.6154	90
2013	1	1046	85.7143	100	76.9231	87.5
2013	1	1050	85.7143	84.6154	76.9231	82.5
2013	1	1070	78.5714	38.4615	69.2308	62.5
2013	1	1078	71.4286	76.9231	53.8462	67.5
2013	1	1090	92.8571	100	76.9231	90
2013	1	1094	78.5714	69.2308	61.5385	70
2013	1	1094	92.8571	84.6154	76.9231	85
2013	1	1109	78.5714	69.2308	53.8462	67.5
2013	1	1111	85.7143	46.1538	61.5385	65
2013	1	1116	92.8571	92.3077	46.1538	77.5
2013	1	1130	78.5714	84.6154	53.8462	72.5
2013	1	1149	85.7143	84.6154	53.8462	75
2013	1	1159	92.8571	76.9231	84.6154	85
2013	1	1181	100	100	84.6154	95
2013	1	1218	100	61.5385	46.1538	70
2013	1	1339	78.5714	38.4615	23.0769	47.5
2013	1	1372	85.7143	53.8462	53.8462	65
2013	1	1380	100	92.3077	76.9231	90
2013	1	1383	92.8571	61.5385	61.5385	72.5
2013	1	1446	100	84.6154	46.1538	77.5
2013	1	1511	92.8571	61.5385	53.8462	70
2013	1	1534	85.7143	92.3077	84.6154	87.5
2013	1	1632	85.7143	76.9231	53.8462	72.5
2013	1	1657	100	38.4615	53.8462	65
2013	1	1857	100	84.6154	84.6154	90
2013	1	1977	85.7143	76.9231	61.5385	75
2013	1	2006	85.7143	61.5385	61.5385	70
2013	1	2100	71.4286	30.7692	46.1538	50
2013	1	2232	92.8571	61.5385	53.8462	70
2013	1	2346	100	84.6154	61.5385	82.5
2013	1	2648	92.8571	92.3077	61.5385	82.5
2013	30	24	35.7143	15.3846	53.8462	35
2013	30	24	42.8571	53.8462	61.5385	52.5
2013	30	24	50	46.1538	69.2308	55
2013	30	27	42.8571	69.2308	61.5385	57.5
2013	30	42	57.1429	38.4615	46.1538	47.5
2013	30	48	42.8571	46.1538	38.4615	42.5
2013	30	48	50	53.8462	38.4615	47.5
2013	30	48	50	38.4615	69.2308	52.5
2013	30	58	35.7143	46.1538	30.7692	37.5
2013	30	58	50	30.7692	53.8462	45
2013	30	66	28.5714	15.3846	53.8462	32.5
2013	30	72	50	53.8462	38.4615	47.5
2013	30	72	50	46.1538	61.5385	52.5
2013	30	72	64.2857	53.8462	53.8462	57.5
2013	30	72	50	53.8462	69.2308	57.5
2013	30	72	100	84.6154	61.5385	82.5
2013	30	78	71.4286	53.8462	53.8462	60
2013	30	82	42.8571	53.8462	38.4615	45
2013	30	84	35.7143	53.8462	30.7692	40
2013	30	90	85.7143	69.2308	30.7692	62.5
2013	30	90	71.4286	69.2308	53.8462	65
2013	30	90	71.4286	76.9231	53.8462	67.5
2013	30	96	50	61.5385	30.7692	47.5
2013	30	98	64.2857	61.5385	53.8462	60
2013	30	99	71.4286	61.5385	61.5385	65
2013	30	99	71.4286	84.6154	61.5385	72.5
2013	30	105	50	76.9231	53.8462	60
2013	30	111	57.1429	38.4615	46.1538	47.5
2013	30	114	50	30.7692	46.1538	42.5
2013	30	118	50	46.1538	38.4615	45
2013	30	120	35.7143	30.7692	46.1538	37.5
2013	30	120	50	69.2308	30.7692	50
2013	30	120	92.8571	76.9231	61.5385	77.5
2013	30	132	78.5714	84.6154	30.7692	65
2013	30	142	85.7143	76.9231	76.9231	80
2013	30	144	57.1429	38.4615	23.0769	40
2013	30	144	35.7143	30.7692	53.8462	40
2013	30	144	57.1429	53.8462	53.8462	55
2013	30	144	78.5714	46.1538	69.2308	65
2013	30	150	28.5714	53.8462	69.2308	50
2013	30	150	85.7143	53.8462	46.1538	62.5
2013	30	154	42.8571	69.2308	46.1538	52.5
2013	30	156	50	23.0769	46.1538	40
2013	30	163	78.5714	61.5385	92.3077	77.5
2013	30	168	71.4286	46.1538	46.1538	55
2013	30	172	57.1429	46.1538	30.7692	45
2013	30	174	42.8571	38.4615	76.9231	52.5
2013	30	174	78.5714	61.5385	53.8462	65
2013	30	182	64.2857	61.5385	61.5385	62.5
2013	30	184	64.2857	61.5385	69.2308	65
2013	30	186	100	100	69.2308	90
2013	30	192	64.2857	61.5385	61.5385	62.5
2013	30	196	28.5714	61.5385	53.8462	47.5
2013	30	200	50	53.8462	38.4615	47.5
2013	30	204	78.5714	61.5385	30.7692	57.5
2013	30	207	64.2857	69.2308	38.4615	57.5
2013	30	210	57.1429	76.9231	69.2308	67.5
2013	30	210	92.8571	69.2308	69.2308	77.5
2013	30	210	85.7143	92.3077	69.2308	82.5
2013	30	211	57.1429	46.1538	53.8462	52.5
2013	30	212	71.4286	61.5385	61.5385	65
2013	30	213	92.8571	69.2308	61.5385	75
2013	30	214	42.8571	53.8462	76.9231	57.5
2013	30	216	71.4286	30.7692	38.4615	47.5
2013	30	216	57.1429	53.8462	38.4615	50
2013	30	216	78.5714	84.6154	38.4615	67.5
2013	30	219	78.5714	53.8462	53.8462	62.5
2013	30	224	57.1429	38.4615	23.0769	40
2013	30	224	71.4286	38.4615	23.0769	45
2013	30	224	92.8571	100	100	97.5
2013	30	228	92.8571	61.5385	84.6154	80
2013	30	234	78.5714	61.5385	46.1538	62.5
2013	30	234	71.4286	69.2308	53.8462	65
2013	30	237	100	92.3077	61.5385	85
2013	30	242	78.5714	61.5385	61.5385	67.5
2013	30	250	85.7143	69.2308	46.1538	67.5
2013	30	250	85.7143	76.9231	61.5385	75
2013	30	252	100	100	76.9231	92.5
2013	30	262	71.4286	38.4615	30.7692	47.5
2013	30	262	85.7143	76.9231	53.8462	72.5
2013	30	265	85.7143	61.5385	46.1538	65
2013	30	269	85.7143	92.3077	38.4615	72.5
2013	30	275	71.4286	76.9231	46.1538	65
2013	30	276	85.7143	84.6154	69.2308	80
2013	30	278	57.1429	38.4615	61.5385	52.5
2013	30	278	92.8571	61.5385	69.2308	75
2013	30	280	50	38.4615	30.7692	40
2013	30	286	92.8571	84.6154	38.4615	72.5
2013	30	290	78.5714	76.9231	30.7692	62.5
2013	30	292	92.8571	61.5385	69.2308	75
2013	30	292	92.8571	61.5385	69.2308	75
2013	30	294	100	76.9231	61.5385	80
2013	30	298	64.2857	46.1538	46.1538	52.5
2013	30	301	85.7143	100	100	95
2013	30	304	50	38.4615	15.3846	35
2013	30	315	64.2857	61.5385	23.0769	50
2013	30	324	85.7143	69.2308	46.1538	67.5
2013	30	325	85.7143	84.6154	61.5385	77.5
2013	30	326	57.1429	69.2308	69.2308	65
2013	30	327	92.8571	53.8462	30.7692	60
2013	30	329	57.1429	38.4615	53.8462	50
2013	30	330	78.5714	76.9231	38.4615	65
2013	30	333	71.4286	38.4615	61.5385	57.5
2013	30	338	78.5714	38.4615	69.2308	62.5
2013	30	338	85.7143	76.9231	61.5385	75
2013	30	347	64.2857	61.5385	53.8462	60
2013	30	352	57.1429	61.5385	46.1538	55
2013	30	352	85.7143	69.2308	46.1538	67.5
2013	30	353	64.2857	15.3846	61.5385	47.5
2013	30	355	35.7143	30.7692	23.0769	30
2013	30	356	85.7143	53.8462	76.9231	72.5
2013	30	357	85.7143	46.1538	61.5385	65
2013	30	358	50	61.5385	53.8462	55
2013	30	358	57.1429	69.2308	61.5385	62.5
2013	30	358	71.4286	61.5385	69.2308	67.5
2013	30	360	57.1429	46.1538	69.2308	57.5
2013	30	360	92.8571	84.6154	53.8462	77.5
2013	30	366	64.2857	61.5385	53.8462	60
2013	30	368	57.1429	38.4615	53.8462	50
2013	30	369	71.4286	53.8462	46.1538	57.5
2013	30	376	71.4286	53.8462	61.5385	62.5
2013	30	382	78.5714	84.6154	61.5385	75
2013	30	384	100	100	92.3077	97.5
2013	30	387	100	92.3077	84.6154	92.5
2013	30	390	64.2857	69.2308	84.6154	72.5
2013	30	391	85.7143	38.4615	46.1538	57.5
2013	30	392	50	61.5385	61.5385	57.5
2013	30	396	92.8571	76.9231	76.9231	82.5
2013	30	398	64.2857	53.8462	53.8462	57.5
2013	30	404	78.5714	30.7692	46.1538	52.5
2013	30	404	78.5714	61.5385	46.1538	62.5
2013	30	410	78.5714	61.5385	61.5385	67.5
2013	30	412	71.4286	38.4615	38.4615	50
2013	30	425	92.8571	69.2308	38.4615	67.5
2013	30	426	35.7143	30.7692	46.1538	37.5
2013	30	427	78.5714	84.6154	53.8462	72.5
2013	30	433	92.8571	61.5385	53.8462	70
2013	30	436	78.5714	69.2308	46.1538	65
2013	30	436	78.5714	76.9231	46.1538	67.5
2013	30	438	85.7143	53.8462	76.9231	72.5
2013	30	439	35.7143	38.4615	46.1538	40
2013	30	439	92.8571	61.5385	53.8462	70
2013	30	440	78.5714	84.6154	46.1538	70
2013	30	442	92.8571	53.8462	69.2308	72.5
2013	30	444	64.2857	46.1538	38.4615	50
2013	30	446	85.7143	84.6154	69.2308	80
2013	30	449	85.7143	100	92.3077	92.5
2013	30	452	71.4286	61.5385	61.5385	65
2013	30	456	100	76.9231	46.1538	75
2013	30	458	64.2857	38.4615	38.4615	47.5
2013	30	458	92.8571	46.1538	30.7692	57.5
2013	30	460	92.8571	84.6154	46.1538	75
2013	30	462	71.4286	30.7692	46.1538	50
2013	30	463	78.5714	76.9231	53.8462	70
2013	30	466	100	84.6154	76.9231	87.5
2013	30	468	78.5714	30.7692	46.1538	52.5
2013	30	468	85.7143	84.6154	46.1538	72.5
2013	30	474	64.2857	69.2308	61.5385	65
2013	30	475	85.7143	69.2308	38.4615	65
2013	30	490	92.8571	69.2308	92.3077	85
2013	30	493	78.5714	53.8462	69.2308	67.5
2013	30	494	85.7143	46.1538	84.6154	72.5
2013	30	494	85.7143	76.9231	61.5385	75
2013	30	507	71.4286	61.5385	69.2308	67.5
2013	30	513	35.7143	23.0769	61.5385	40
2013	30	521	92.8571	100	76.9231	90
2013	30	528	57.1429	69.2308	38.4615	55
2013	30	533	100	84.6154	84.6154	90
2013	30	534	78.5714	69.2308	46.1538	65
2013	30	536	42.8571	46.1538	23.0769	37.5
2013	30	540	92.8571	69.2308	76.9231	80
2013	30	541	64.2857	53.8462	46.1538	55
2013	30	542	57.1429	69.2308	38.4615	55
2013	30	542	100	92.3077	53.8462	82.5
2013	30	544	78.5714	84.6154	38.4615	67.5
2013	30	547	78.5714	53.8462	53.8462	62.5
2013	30	556	100	92.3077	46.1538	80
2013	30	565	92.8571	76.9231	84.6154	85
2013	30	566	92.8571	61.5385	38.4615	65
2013	30	570	78.5714	53.8462	92.3077	75
2013	30	574	92.8571	53.8462	69.2308	72.5
2013	30	576	64.2857	61.5385	53.8462	60
2013	30	582	100	69.2308	69.2308	80
2013	30	583	78.5714	61.5385	53.8462	65
2013	30	587	85.7143	84.6154	92.3077	87.5
2013	30	590	85.7143	69.2308	61.5385	72.5
2013	30	590	100	69.2308	69.2308	80
2013	30	593	92.8571	69.2308	53.8462	72.5
2013	30	604	85.7143	61.5385	61.5385	70
2013	30	606	64.2857	46.1538	69.2308	60
2013	30	620	57.1429	69.2308	38.4615	55
2013	30	624	42.8571	46.1538	53.8462	47.5
2013	30	626	57.1429	61.5385	69.2308	62.5
2013	30	632	71.4286	61.5385	38.4615	57.5
2013	30	633	92.8571	92.3077	84.6154	90
2013	30	637	100	92.3077	84.6154	92.5
2013	30	639	64.2857	38.4615	46.1538	50
2013	30	643	64.2857	53.8462	69.2308	62.5
2013	30	658	78.5714	76.9231	92.3077	82.5
2013	30	659	100	100	100	100
2013	30	661	92.8571	84.6154	53.8462	77.5
2013	30	663	92.8571	69.2308	61.5385	75
2013	30	669	78.5714	84.6154	76.9231	80
2013	30	674	100	61.5385	84.6154	82.5
2013	30	683	57.1429	61.5385	53.8462	57.5
2013	30	685	92.8571	76.9231	53.8462	75
2013	30	696	92.8571	76.9231	69.2308	80
2013	30	698	78.5714	38.4615	69.2308	62.5
2013	30	702	85.7143	69.2308	46.1538	67.5
2013	30	704	64.2857	61.5385	61.5385	62.5
2013	30	704	92.8571	61.5385	69.2308	75
2013	30	708	92.8571	84.6154	84.6154	87.5
2013	30	712	64.2857	38.4615	61.5385	55
2013	30	716	85.7143	76.9231	53.8462	72.5
2013	30	723	92.8571	61.5385	84.6154	80
2013	30	729	71.4286	69.2308	69.2308	70
2013	30	733	92.8571	92.3077	92.3077	92.5
2013	30	736	92.8571	53.8462	38.4615	62.5
2013	30	741	92.8571	76.9231	46.1538	72.5
2013	30	749	100	100	84.6154	95
2013	30	755	92.8571	84.6154	53.8462	77.5
2013	30	759	92.8571	76.9231	69.2308	80
2013	30	761	100	84.6154	69.2308	85
2013	30	765	92.8571	84.6154	61.5385	80
2013	30	771	100	84.6154	46.1538	77.5
2013	30	775	100	84.6154	84.6154	90
2013	30	778	100	61.5385	61.5385	75
2013	30	793	92.8571	100	92.3077	95
2013	30	794	64.2857	46.1538	30.7692	47.5
2013	30	796	85.7143	76.9231	61.5385	75
2013	30	798	78.5714	61.5385	53.8462	65
2013	30	804	92.8571	76.9231	61.5385	77.5
2013	30	805	100	92.3077	69.2308	87.5
2013	30	812	85.7143	76.9231	46.1538	70
2013	30	815	100	100	100	100
2013	30	816	100	61.5385	84.6154	82.5
2013	30	817	85.7143	69.2308	53.8462	70
2013	30	833	92.8571	76.9231	76.9231	82.5
2013	30	838	92.8571	92.3077	84.6154	90
2013	30	845	92.8571	100	84.6154	92.5
2013	30	856	71.4286	69.2308	38.4615	60
2013	30	862	100	92.3077	84.6154	92.5
2013	30	863	71.4286	46.1538	61.5385	60
2013	30	866	92.8571	53.8462	61.5385	70
2013	30	878	64.2857	69.2308	61.5385	65
2013	30	880	92.8571	100	84.6154	92.5
2013	30	882	85.7143	46.1538	76.9231	70
2013	30	886	78.5714	61.5385	53.8462	65
2013	30	896	92.8571	53.8462	53.8462	67.5
2013	30	908	85.7143	69.2308	69.2308	75
2013	30	926	100	84.6154	38.4615	75
2013	30	935	92.8571	61.5385	46.1538	67.5
2013	30	941	100	100	76.9231	92.5
2013	30	954	100	84.6154	92.3077	92.5
2013	30	957	92.8571	76.9231	92.3077	87.5
2013	30	959	100	76.9231	76.9231	85
2013	30	965	92.8571	61.5385	69.2308	75
2013	30	980	100	76.9231	92.3077	90
2013	30	982	85.7143	53.8462	38.4615	60
2013	30	1033	100	92.3077	84.6154	92.5
2013	30	1055	92.8571	92.3077	84.6154	90
2013	30	1059	64.2857	69.2308	38.4615	57.5
2013	30	1060	78.5714	23.0769	53.8462	52.5
2013	30	1060	100	76.9231	76.9231	85
2013	30	1080	92.8571	92.3077	61.5385	82.5
2013	30	1085	92.8571	92.3077	92.3077	92.5
2013	30	1089	92.8571	61.5385	61.5385	72.5
2013	30	1117	78.5714	84.6154	23.0769	62.5
2013	30	1119	85.7143	69.2308	38.4615	65
2013	30	1121	78.5714	92.3077	61.5385	77.5
2013	30	1137	92.8571	76.9231	76.9231	82.5
2013	30	1140	71.4286	61.5385	61.5385	65
2013	30	1144	92.8571	76.9231	76.9231	82.5
2013	30	1154	100	84.6154	84.6154	90
2013	30	1161	64.2857	38.4615	53.8462	52.5
2013	30	1168	64.2857	69.2308	76.9231	70
2013	30	1178	71.4286	38.4615	69.2308	60
2013	30	1183	92.8571	69.2308	84.6154	82.5
2013	30	1198	78.5714	69.2308	69.2308	72.5
2013	30	1226	92.8571	84.6154	76.9231	85
2013	30	1230	100	76.9231	61.5385	80
2013	30	1279	78.5714	53.8462	38.4615	57.5
2013	30	1281	100	100	92.3077	97.5
2013	30	1323	85.7143	76.9231	30.7692	65
2013	30	1430	85.7143	76.9231	46.1538	70
2013	30	1430	100	92.3077	92.3077	95
2013	30	1434	100	76.9231	92.3077	90
2013	30	1440	100	46.1538	69.2308	72.5
2013	30	1446	85.7143	76.9231	84.6154	82.5
2013	30	1547	92.8571	38.4615	61.5385	65
2013	30	1575	71.4286	84.6154	61.5385	72.5
2013	30	1580	100	61.5385	76.9231	80
2013	30	1672	92.8571	61.5385	53.8462	70
2013	30	1677	100	76.9231	76.9231	85
2013	30	1702	92.8571	84.6154	61.5385	80
2013	30	1703	100	92.3077	84.6154	92.5
2013	30	1845	100	100	100	100
2013	30	2421	100	84.6154	76.9231	87.5
2013	30	2447	92.8571	61.5385	53.8462	70
2013	30	2463	100	100	92.3077	97.5
2014	1	0	76.9231	63.6364	43.75	60
2014	1	10	30.7692	36.3636	43.75	37.5
2014	1	10	61.5385	45.4545	25	42.5
2014	1	24	46.1538	18.1818	31.25	32.5
2014	1	24	69.2308	72.7273	56.25	65
2014	1	72	38.4615	36.3636	50	42.5
2014	1	78	53.8462	54.5455	43.75	50
2014	1	82	53.8462	45.4545	56.25	52.5
2014	1	84	53.8462	54.5455	25	42.5
2014	1	90	76.9231	45.4545	50	57.5
2014	1	90	76.9231	81.8182	62.5	72.5
2014	1	96	61.5385	63.6364	43.75	55
2014	1	110	76.9231	81.8182	62.5	72.5
2014	1	116	30.7692	54.5455	62.5	50
2014	1	120	53.8462	54.5455	25	42.5
2014	1	120	46.1538	72.7273	43.75	52.5
2014	1	132	53.8462	45.4545	56.25	52.5
2014	1	134	38.4615	54.5455	31.25	40
2014	1	138	53.8462	45.4545	50	50
2014	1	146	100	63.6364	68.75	77.5
2014	1	154	15.3846	45.4545	37.5	32.5
2014	1	158	69.2308	72.7273	43.75	60
2014	1	159	92.3077	54.5455	56.25	67.5
2014	1	162	53.8462	72.7273	37.5	52.5
2014	1	168	53.8462	18.1818	31.25	35
2014	1	168	84.6154	63.6364	75	75
2014	1	176	23.0769	27.2727	18.75	22.5
2014	1	181	92.3077	72.7273	43.75	67.5
2014	1	192	61.5385	72.7273	50	60
2014	1	208	69.2308	45.4545	37.5	50
2014	1	210	46.1538	54.5455	50	50
2014	1	211	61.5385	45.4545	68.75	60
2014	1	214	15.3846	27.2727	43.75	30
2014	1	226	46.1538	45.4545	43.75	45
2014	1	232	100	100	81.25	92.5
2014	1	234	61.5385	63.6364	50	57.5
2014	1	240	46.1538	27.2727	43.75	40
2014	1	242	69.2308	45.4545	56.25	57.5
2014	1	255	61.5385	81.8182	62.5	67.5
2014	1	257	92.3077	90.9091	87.5	90
2014	1	258	84.6154	72.7273	37.5	62.5
2014	1	258	100	90.9091	68.75	85
2014	1	262	30.7692	45.4545	25	32.5
2014	1	262	92.3077	100	87.5	92.5
2014	1	268	53.8462	54.5455	43.75	50
2014	1	270	53.8462	72.7273	37.5	52.5
2014	1	272	46.1538	72.7273	37.5	50
2014	1	272	61.5385	54.5455	43.75	52.5
2014	1	274	46.1538	54.5455	37.5	45
2014	1	281	53.8462	54.5455	43.75	50
2014	1	281	61.5385	63.6364	37.5	52.5
2014	1	284	38.4615	36.3636	43.75	40
2014	1	286	84.6154	81.8182	18.75	57.5
2014	1	286	69.2308	54.5455	56.25	60
2014	1	292	30.7692	54.5455	43.75	42.5
2014	1	295	76.9231	81.8182	43.75	65
2014	1	296	84.6154	100	62.5	80
2014	1	297	38.4615	36.3636	43.75	40
2014	1	300	46.1538	63.6364	37.5	47.5
2014	1	302	69.2308	72.7273	81.25	75
2014	1	310	46.1538	81.8182	43.75	55
2014	1	310	46.1538	63.6364	62.5	57.5
2014	1	316	92.3077	63.6364	68.75	75
2014	1	318	69.2308	36.3636	37.5	47.5
2014	1	332	92.3077	72.7273	93.75	87.5
2014	1	342	61.5385	63.6364	37.5	52.5
2014	1	343	53.8462	72.7273	31.25	50
2014	1	350	69.2308	63.6364	50	60
2014	1	351	23.0769	72.7273	50	47.5
2014	1	351	69.2308	81.8182	31.25	57.5
2014	1	352	46.1538	27.2727	37.5	37.5
2014	1	352	76.9231	81.8182	75	77.5
2014	1	355	84.6154	90.9091	68.75	80
2014	1	358	76.9231	81.8182	62.5	72.5
2014	1	370	84.6154	90.9091	68.75	80
2014	1	372	84.6154	100	50	75
2014	1	373	61.5385	63.6364	50	57.5
2014	1	382	46.1538	36.3636	31.25	37.5
2014	1	384	84.6154	63.6364	50	65
2014	1	384	92.3077	72.7273	50	70
2014	1	388	53.8462	63.6364	18.75	42.5
2014	1	392	46.1538	72.7273	43.75	52.5
2014	1	392	61.5385	54.5455	43.75	52.5
2014	1	392	76.9231	63.6364	37.5	57.5
2014	1	396	76.9231	90.9091	31.25	62.5
2014	1	396	69.2308	72.7273	56.25	65
2014	1	396	84.6154	63.6364	81.25	77.5
2014	1	402	69.2308	63.6364	56.25	62.5
2014	1	402	76.9231	81.8182	62.5	72.5
2014	1	404	69.2308	45.4545	50	55
2014	1	408	100	81.8182	75	85
2014	1	412	84.6154	81.8182	50	70
2014	1	416	53.8462	27.2727	25	35
2014	1	418	53.8462	63.6364	31.25	47.5
2014	1	422	92.3077	63.6364	62.5	72.5
2014	1	428	69.2308	54.5455	50	57.5
2014	1	432	84.6154	90.9091	68.75	80
2014	1	434	84.6154	81.8182	37.5	65
2014	1	436	76.9231	45.4545	43.75	55
2014	1	438	84.6154	90.9091	43.75	70
2014	1	449	100	100	81.25	92.5
2014	1	456	100	100	75	90
2014	1	462	53.8462	81.8182	68.75	67.5
2014	1	466	84.6154	72.7273	37.5	62.5
2014	1	470	92.3077	90.9091	56.25	77.5
2014	1	474	46.1538	63.6364	31.25	45
2014	1	474	76.9231	72.7273	56.25	67.5
2014	1	474	100	100	56.25	82.5
2014	1	476	38.4615	54.5455	12.5	32.5
2014	1	478	53.8462	45.4545	25	40
2014	1	480	69.2308	54.5455	50	57.5
2014	1	498	84.6154	81.8182	56.25	72.5
2014	1	502	84.6154	81.8182	62.5	75
2014	1	524	61.5385	72.7273	68.75	67.5
2014	1	526	92.3077	90.9091	37.5	70
2014	1	530	61.5385	63.6364	50	57.5
2014	1	546	69.2308	100	50	70
2014	1	547	84.6154	90.9091	75	82.5
2014	1	554	84.6154	100	68.75	82.5
2014	1	554	92.3077	81.8182	75	82.5
2014	1	558	84.6154	90.9091	68.75	80
2014	1	566	84.6154	90.9091	31.25	65
2014	1	568	76.9231	72.7273	43.75	62.5
2014	1	571	92.3077	90.9091	93.75	92.5
2014	1	577	100	72.7273	56.25	75
2014	1	580	76.9231	100	62.5	77.5
2014	1	582	76.9231	81.8182	43.75	65
2014	1	592	46.1538	90.9091	50	60
2014	1	595	100	100	81.25	92.5
2014	1	596	100	100	87.5	95
2014	1	600	69.2308	63.6364	37.5	55
2014	1	600	92.3077	81.8182	37.5	67.5
2014	1	606	53.8462	63.6364	56.25	57.5
2014	1	615	100	72.7273	81.25	85
2014	1	623	53.8462	54.5455	25	42.5
2014	1	628	53.8462	63.6364	31.25	47.5
2014	1	633	76.9231	63.6364	31.25	55
2014	1	634	76.9231	72.7273	43.75	62.5
2014	1	635	100	81.8182	18.75	62.5
2014	1	642	84.6154	27.2727	56.25	57.5
2014	1	651	53.8462	72.7273	56.25	60
2014	1	651	76.9231	36.3636	68.75	62.5
2014	1	668	38.4615	36.3636	50	42.5
2014	1	674	76.9231	54.5455	18.75	47.5
2014	1	691	76.9231	72.7273	56.25	67.5
2014	1	693	100	100	81.25	92.5
2014	1	694	92.3077	72.7273	93.75	87.5
2014	1	695	69.2308	45.4545	62.5	60
2014	1	702	69.2308	72.7273	37.5	57.5
2014	1	708	76.9231	54.5455	50	60
2014	1	714	76.9231	81.8182	68.75	75
2014	1	718	84.6154	81.8182	75	80
2014	1	720	61.5385	72.7273	62.5	65
2014	1	728	92.3077	81.8182	56.25	75
2014	1	733	84.6154	72.7273	62.5	72.5
2014	1	734	76.9231	72.7273	50	65
2014	1	735	92.3077	81.8182	62.5	77.5
2014	1	736	100	81.8182	62.5	80
2014	1	738	84.6154	81.8182	62.5	75
2014	1	742	76.9231	63.6364	37.5	57.5
2014	1	747	100	81.8182	87.5	90
2014	1	764	76.9231	45.4545	31.25	50
2014	1	766	92.3077	72.7273	56.25	72.5
2014	1	794	61.5385	45.4545	25	42.5
2014	1	806	76.9231	90.9091	43.75	67.5
2014	1	806	84.6154	90.9091	56.25	75
2014	1	812	69.2308	54.5455	62.5	62.5
2014	1	819	69.2308	27.2727	37.5	45
2014	1	819	84.6154	63.6364	50	65
2014	1	820	92.3077	90.9091	81.25	87.5
2014	1	832	38.4615	72.7273	43.75	50
2014	1	836	61.5385	54.5455	31.25	47.5
2014	1	838	76.9231	90.9091	43.75	67.5
2014	1	841	100	100	93.75	97.5
2014	1	844	100	81.8182	62.5	80
2014	1	845	84.6154	90.9091	37.5	67.5
2014	1	860	92.3077	90.9091	87.5	90
2014	1	862	92.3077	72.7273	50	70
2014	1	865	84.6154	54.5455	56.25	65
2014	1	866	100	90.9091	43.75	75
2014	1	866	100	100	75	90
2014	1	879	69.2308	63.6364	18.75	47.5
2014	1	913	69.2308	72.7273	43.75	60
2014	1	914	100	100	75	90
2014	1	940	84.6154	81.8182	75	80
2014	1	960	84.6154	63.6364	75	75
2014	1	966	69.2308	63.6364	37.5	55
2014	1	968	100	100	100	100
2014	1	982	100	100	50	80
2014	1	987	61.5385	72.7273	37.5	55
2014	1	997	84.6154	63.6364	31.25	57.5
2014	1	1026	84.6154	72.7273	43.75	65
2014	1	1027	84.6154	81.8182	56.25	72.5
2014	1	1028	69.2308	90.9091	81.25	80
2014	1	1034	46.1538	54.5455	31.25	42.5
2014	1	1037	53.8462	54.5455	56.25	55
2014	1	1044	69.2308	72.7273	81.25	75
2014	1	1070	92.3077	90.9091	50	75
2014	1	1074	69.2308	45.4545	56.25	57.5
2014	1	1083	92.3077	81.8182	37.5	67.5
2014	1	1087	84.6154	100	43.75	72.5
2014	1	1095	76.9231	72.7273	43.75	62.5
2014	1	1103	53.8462	63.6364	31.25	47.5
2014	1	1115	100	100	87.5	95
2014	1	1123	92.3077	100	75	87.5
2014	1	1126	92.3077	81.8182	56.25	75
2014	1	1162	76.9231	63.6364	31.25	55
2014	1	1184	92.3077	90.9091	81.25	87.5
2014	1	1240	100	72.7273	56.25	75
2014	1	1263	76.9231	90.9091	50	70
2014	1	1282	84.6154	45.4545	37.5	55
2014	1	1292	92.3077	81.8182	56.25	75
2014	1	1304	92.3077	81.8182	75	82.5
2014	1	1340	100	81.8182	50	75
2014	1	1398	92.3077	72.7273	68.75	77.5
2014	1	1429	92.3077	100	75	87.5
2014	1	1460	84.6154	72.7273	75	77.5
2014	1	1473	100	72.7273	68.75	80
2014	1	1554	92.3077	81.8182	68.75	80
2014	1	1630	76.9231	72.7273	31.25	57.5
2014	1	1682	100	90.9091	50	77.5
2014	1	1712	100	81.8182	75	85
2014	1	1819	92.3077	100	81.25	90
2014	1	1825	92.3077	90.9091	75	85
2014	1	1862	100	81.8182	68.75	82.5
2014	1	1896	84.6154	72.7273	75	77.5
2014	1	2035	100	72.7273	81.25	85
2014	1	2058	69.2308	63.6364	37.5	55
2014	1	2778	92.3077	81.8182	31.25	65
2014	1	3014	84.6154	90.9091	37.5	67.5
2014	30	0	30.7692	18.1818	37.5	30
2014	30	0	30.7692	45.4545	37.5	37.5
2014	30	12	69.2308	63.6364	37.5	55
2014	30	36	46.1538	63.6364	37.5	47.5
2014	30	42	30.7692	54.5455	25	35
2014	30	48	92.3077	72.7273	75	80
2014	30	68	46.1538	18.1818	31.25	32.5
2014	30	72	38.4615	45.4545	31.25	37.5
2014	30	78	53.8462	45.4545	18.75	37.5
2014	30	84	61.5385	27.2727	43.75	45
2014	30	94	38.4615	45.4545	37.5	40
2014	30	96	53.8462	81.8182	31.25	52.5
2014	30	108	76.9231	63.6364	31.25	55
2014	30	120	23.0769	36.3636	31.25	30
2014	30	120	53.8462	45.4545	43.75	47.5
2014	30	120	61.5385	54.5455	43.75	52.5
2014	30	120	69.2308	63.6364	50	60
2014	30	126	30.7692	18.1818	56.25	37.5
2014	30	132	53.8462	63.6364	25	45
2014	30	132	69.2308	54.5455	56.25	60
2014	30	146	30.7692	9.09091	25	22.5
2014	30	146	30.7692	36.3636	25	30
2014	30	151	92.3077	90.9091	50	75
2014	30	156	61.5385	45.4545	31.25	45
2014	30	156	92.3077	90.9091	62.5	80
2014	30	162	92.3077	54.5455	31.25	57.5
2014	30	166	53.8462	45.4545	37.5	45
2014	30	166	84.6154	81.8182	43.75	67.5
2014	30	168	46.1538	54.5455	43.75	47.5
2014	30	172	61.5385	72.7273	62.5	65
2014	30	183	76.9231	63.6364	50	62.5
2014	30	186	69.2308	63.6364	43.75	57.5
2014	30	186	84.6154	90.9091	62.5	77.5
2014	30	192	23.0769	27.2727	43.75	32.5
2014	30	192	76.9231	90.9091	43.75	67.5
2014	30	192	92.3077	72.7273	68.75	77.5
2014	30	196	30.7692	54.5455	56.25	47.5
2014	30	197	23.0769	36.3636	37.5	32.5
2014	30	200	100	72.7273	68.75	80
2014	30	205	76.9231	63.6364	25	52.5
2014	30	210	92.3077	90.9091	93.75	92.5
2014	30	212	69.2308	63.6364	31.25	52.5
2014	30	212	69.2308	54.5455	62.5	62.5
2014	30	214	46.1538	45.4545	50	47.5
2014	30	220	46.1538	81.8182	50	57.5
2014	30	229	38.4615	36.3636	43.75	40
2014	30	230	84.6154	81.8182	50	70
2014	30	232	46.1538	72.7273	37.5	50
2014	30	234	53.8462	81.8182	56.25	62.5
2014	30	236	76.9231	54.5455	62.5	65
2014	30	240	38.4615	45.4545	37.5	40
2014	30	240	30.7692	45.4545	50	42.5
2014	30	240	46.1538	63.6364	56.25	55
2014	30	242	92.3077	72.7273	62.5	75
2014	30	244	84.6154	81.8182	56.25	72.5
2014	30	250	46.1538	72.7273	31.25	47.5
2014	30	250	76.9231	81.8182	43.75	65
2014	30	250	100	63.6364	75	80
2014	30	260	46.1538	72.7273	37.5	50
2014	30	264	30.7692	9.09091	25	22.5
2014	30	264	69.2308	63.6364	50	60
2014	30	266	100	90.9091	75	87.5
2014	30	270	46.1538	45.4545	25	37.5
2014	30	283	69.2308	72.7273	56.25	65
2014	30	286	84.6154	90.9091	43.75	70
2014	30	299	84.6154	81.8182	56.25	72.5
2014	30	299	76.9231	72.7273	75	75
2014	30	300	61.5385	81.8182	56.25	65
2014	30	304	92.3077	100	37.5	72.5
2014	30	308	30.7692	63.6364	37.5	42.5
2014	30	309	100	90.9091	100	97.5
2014	30	312	92.3077	81.8182	43.75	70
2014	30	320	61.5385	72.7273	25	50
2014	30	326	76.9231	54.5455	37.5	55
2014	30	331	46.1538	72.7273	12.5	40
2014	30	331	76.9231	81.8182	68.75	75
2014	30	332	84.6154	90.9091	68.75	80
2014	30	334	46.1538	36.3636	56.25	47.5
2014	30	335	53.8462	63.6364	37.5	50
2014	30	336	38.4615	45.4545	43.75	42.5
2014	30	336	69.2308	72.7273	43.75	60
2014	30	338	69.2308	63.6364	62.5	65
2014	30	342	84.6154	72.7273	31.25	60
2014	30	342	84.6154	63.6364	68.75	72.5
2014	30	342	92.3077	90.9091	87.5	90
2014	30	350	53.8462	72.7273	31.25	50
2014	30	352	61.5385	63.6364	37.5	52.5
2014	30	362	76.9231	81.8182	68.75	75
2014	30	374	100	81.8182	62.5	80
2014	30	377	84.6154	81.8182	75	80
2014	30	378	53.8462	72.7273	43.75	55
2014	30	382	61.5385	63.6364	56.25	60
2014	30	382	84.6154	100	87.5	90
2014	30	384	76.9231	54.5455	43.75	57.5
2014	30	385	53.8462	54.5455	43.75	50
2014	30	385	84.6154	100	68.75	82.5
2014	30	386	100	90.9091	81.25	90
2014	30	392	53.8462	63.6364	56.25	57.5
2014	30	409	61.5385	54.5455	56.25	57.5
2014	30	410	84.6154	54.5455	37.5	57.5
2014	30	418	38.4615	27.2727	18.75	27.5
2014	30	418	61.5385	63.6364	31.25	50
2014	30	418	84.6154	72.7273	56.25	70
2014	30	436	84.6154	90.9091	56.25	75
2014	30	442	53.8462	45.4545	25	40
2014	30	445	61.5385	54.5455	37.5	50
2014	30	445	76.9231	72.7273	37.5	60
2014	30	454	61.5385	54.5455	25	45
2014	30	456	69.2308	54.5455	31.25	50
2014	30	457	84.6154	100	75	85
2014	30	465	30.7692	45.4545	43.75	40
2014	30	468	76.9231	81.8182	50	67.5
2014	30	472	84.6154	63.6364	37.5	60
2014	30	476	100	90.9091	37.5	72.5
2014	30	480	84.6154	81.8182	68.75	77.5
2014	30	485	76.9231	72.7273	37.5	60
2014	30	489	69.2308	63.6364	31.25	52.5
2014	30	493	92.3077	72.7273	25	60
2014	30	496	92.3077	72.7273	25	60
2014	30	496	100	81.8182	75	85
2014	30	497	84.6154	100	43.75	72.5
2014	30	500	61.5385	72.7273	50	60
2014	30	500	84.6154	54.5455	68.75	70
2014	30	500	76.9231	81.8182	56.25	70
2014	30	503	84.6154	100	62.5	80
2014	30	506	61.5385	54.5455	43.75	52.5
2014	30	519	84.6154	81.8182	50	70
2014	30	520	92.3077	90.9091	68.75	82.5
2014	30	522	84.6154	54.5455	37.5	57.5
2014	30	526	100	81.8182	50	75
2014	30	528	92.3077	90.9091	31.25	67.5
2014	30	530	61.5385	72.7273	43.75	57.5
2014	30	530	84.6154	81.8182	68.75	77.5
2014	30	530	92.3077	81.8182	81.25	85
2014	30	538	84.6154	72.7273	62.5	72.5
2014	30	541	84.6154	100	56.25	77.5
2014	30	542	84.6154	45.4545	56.25	62.5
2014	30	545	84.6154	81.8182	62.5	75
2014	30	546	92.3077	72.7273	68.75	77.5
2014	30	549	46.1538	36.3636	37.5	40
2014	30	551	92.3077	72.7273	62.5	75
2014	30	566	69.2308	63.6364	62.5	65
2014	30	568	61.5385	72.7273	50	60
2014	30	580	92.3077	90.9091	68.75	82.5
2014	30	581	61.5385	72.7273	43.75	57.5
2014	30	581	61.5385	90.9091	62.5	70
2014	30	584	92.3077	72.7273	75	80
2014	30	592	61.5385	63.6364	31.25	50
2014	30	597	84.6154	81.8182	56.25	72.5
2014	30	600	61.5385	54.5455	37.5	50
2014	30	602	92.3077	81.8182	75	82.5
2014	30	606	84.6154	72.7273	56.25	70
2014	30	612	69.2308	45.4545	75	65
2014	30	623	100	90.9091	75	87.5
2014	30	634	38.4615	54.5455	43.75	45
2014	30	648	53.8462	72.7273	18.75	45
2014	30	656	100	100	75	90
2014	30	660	92.3077	90.9091	68.75	82.5
2014	30	670	84.6154	90.9091	50	72.5
2014	30	673	92.3077	90.9091	56.25	77.5
2014	30	685	92.3077	100	81.25	90
2014	30	689	53.8462	63.6364	31.25	47.5
2014	30	700	76.9231	72.7273	68.75	72.5
2014	30	700	100	72.7273	75	82.5
2014	30	702	84.6154	90.9091	81.25	85
2014	30	713	69.2308	72.7273	50	62.5
2014	30	717	84.6154	81.8182	62.5	75
2014	30	729	100	100	75	90
2014	30	733	92.3077	81.8182	62.5	77.5
2014	30	746	84.6154	81.8182	50	70
2014	30	752	100	100	100	100
2014	30	766	69.2308	54.5455	50	57.5
2014	30	771	92.3077	90.9091	31.25	67.5
2014	30	775	100	90.9091	56.25	80
2014	30	777	53.8462	36.3636	50	47.5
2014	30	783	76.9231	72.7273	50	65
2014	30	805	69.2308	90.9091	68.75	75
2014	30	837	76.9231	45.4545	68.75	65
2014	30	843	46.1538	27.2727	31.25	35
2014	30	863	100	100	100	100
2014	30	872	69.2308	45.4545	31.25	47.5
2014	30	877	84.6154	90.9091	31.25	65
2014	30	882	84.6154	81.8182	62.5	75
2014	30	889	76.9231	81.8182	56.25	70
2014	30	896	84.6154	90.9091	56.25	75
2014	30	896	100	90.9091	93.75	95
2014	30	898	69.2308	81.8182	37.5	60
2014	30	906	84.6154	63.6364	31.25	57.5
2014	30	906	92.3077	72.7273	62.5	75
2014	30	911	100	90.9091	68.75	85
2014	30	921	76.9231	100	43.75	70
2014	30	928	84.6154	100	25	65
2014	30	934	53.8462	72.7273	50	57.5
2014	30	940	61.5385	63.6364	25	47.5
2014	30	942	100	81.8182	56.25	77.5
2014	30	943	61.5385	45.4545	31.25	45
2014	30	946	76.9231	81.8182	56.25	70
2014	30	962	100	90.9091	87.5	92.5
2014	30	968	84.6154	90.9091	68.75	80
2014	30	969	92.3077	100	81.25	90
2014	30	973	76.9231	81.8182	56.25	70
2014	30	978	69.2308	63.6364	68.75	67.5
2014	30	982	100	100	87.5	95
2014	30	990	92.3077	72.7273	68.75	77.5
2014	30	997	76.9231	72.7273	62.5	70
2014	30	1001	61.5385	63.6364	37.5	52.5
2014	30	1035	69.2308	81.8182	68.75	72.5
2014	30	1061	100	90.9091	81.25	90
2014	30	1083	84.6154	100	93.75	92.5
2014	30	1090	92.3077	54.5455	56.25	67.5
2014	30	1093	53.8462	54.5455	31.25	45
2014	30	1109	92.3077	81.8182	75	82.5
2014	30	1110	100	81.8182	68.75	82.5
2014	30	1118	69.2308	63.6364	50	60
2014	30	1133	92.3077	90.9091	93.75	92.5
2014	30	1134	76.9231	100	50	72.5
2014	30	1138	92.3077	63.6364	50	67.5
2014	30	1157	100	100	100	100
2014	30	1164	53.8462	72.7273	37.5	52.5
2014	30	1220	30.7692	36.3636	43.75	37.5
2014	30	1233	76.9231	81.8182	56.25	70
2014	30	1242	92.3077	72.7273	68.75	77.5
2014	30	1248	84.6154	81.8182	62.5	75
2014	30	1253	100	100	56.25	82.5
2014	30	1267	84.6154	81.8182	75	80
2014	30	1310	76.9231	72.7273	37.5	60
2014	30	1328	92.3077	100	93.75	95
2014	30	1380	100	100	75	90
2014	30	1402	100	72.7273	56.25	75
2014	30	1420	100	63.6364	62.5	75
2014	30	1442	100	81.8182	62.5	80
2014	30	1444	84.6154	54.5455	50	62.5
2014	30	1460	100	100	81.25	92.5
2014	30	1478	92.3077	90.9091	37.5	70
2014	30	1524	69.2308	45.4545	43.75	52.5
2014	30	1628	84.6154	81.8182	75	80
2014	30	1690	92.3077	72.7273	25	60
2014	30	1755	92.3077	90.9091	81.25	87.5
2014	30	1877	100	100	87.5	95
2014	30	2115	100	90.9091	75	87.5
2014	30	2136	100	90.9091	68.75	85
2014	30	2349	61.5385	72.7273	56.25	62.5
2014	30	2374	100	90.9091	81.25	90
2014	30	2784	92.3077	90.9091	93.75	92.5
2014	30	2920	100	90.9091	87.5	92.5
2014	30	3320	92.3077	81.8182	87.5	87.5
2014	30	3618	84.6154	54.5455	68.75	70
